# Supplementary material for: Timeliness and missed opportunities for vaccination among children aged 0 to 23 months in Dschang health district, West region, Cameroon: A cross-sectional survey
Source: PLOS Glob Public Health. 2023 Jun 14;3(6):e0001721. doi: 10.1371/journal.pgph.0001721 (PMC10266616; doi:10.1371/journal.pgph.0001721)
Supplement: S1 Data — (XLSX) [file pgph.0001721.s006.xlsx]

## Sheet: Sheet1
date_interview	date_interview_nombre	catégorie	echelon	zone	type_de_fosa	date_naiss	date_naiss_nombre	age_enfant_jours	age_enfant_mois	Sexe_de_l.enfant	rang_naiss	visite_de_vaccination	accompagnateur_lien_avec_l.enfant	sexe_accompagnateur	age_accompagnateur	education_accompagnateur	profession_accompagnateur	temps_de_déplacement	information_sur_la_vaccination_de_ce_jour	outcome	h_BCG	h_VPO0	h_VPO1	h_ROTA1	h_PCV1	h_PENTA1	h_VPO2	h_ROTA2	h_PCV2	h_PENTA2	h_VPO3	h_YF	h_PCV3	h_PENTA3	h_RR1	child_had_mov1
2021-03-29	44284	HD	2	Urbaine	Publique	2020-03-09	43899	385	13	Féminin	0	Non	Mère	Féminin	[21-31]	2	Commerçante	10	Non	1	2	2	2	2	2	2	2	2	2	2	2	0	2	2	0	0
2021-03-29	44284	HD	2	Urbaine	Publique	2020-09-01	44075	209	7	Masculin	2	Oui	Mère	Féminin	>31	2	Institutrice	5	Oui	0	0	1	0	0	0	0	0	0	0	0	0	0	0	0	0	0
2021-03-29	44284	HD	2	Urbaine	Publique	2020-09-22	44096	188	6	Masculin	0	Non	Mère	Féminin	[21-31]	2	Commerçante	60	Non	0	0	1	0	0	0	0	0	0	0	0	0	0	0	0	0	0
2021-03-29	44284	HD	2	Urbaine	Publique	2020-08-16	44059	225	7	Masculin	2	Oui	Mère	Féminin	[21-31]	2	Couturière	60	Oui	1	0	1	0	0	0	0	0	0	0	0	0	0	0	0	0	0
2021-03-29	44284	HD	2	Urbaine	Publique	2020-03-19	43909	375	12	Masculin	0	Oui	Mère	Féminin	>31	3	Enseignante	10	Oui	0	0	1	0	0	0	0	0	0	0	0	0	0	0	0	0	0
2021-03-29	44284	HD	2	Urbaine	Publique	2021-03-15	44270	14	0	Masculin	1	Oui	Mère	Féminin	[21-31]	2	élève	5	Oui	1	1	1	1	1	1	1	1	1	1	1	1	0	1	1	0	1
2021-03-29	44284	HD	2	Urbaine	Publique	2021-03-06	44261	23	1	Masculin	1	Oui	Mère	Féminin	[21-31]	3	Etudiante	30	Oui	1	1	1	0	0	0	0	0	0	0	0	0	0	0	0	0	1
2021-03-29	44284	HD	2	Urbaine	Publique	2021-03-13	44268	16	1	Masculin	2	Oui	Mère	Féminin	[21-31]	2	élève	10	Oui	1	1	1	1	1	1	1	1	1	1	1	1	0	1	1	0	1
2021-03-29	44284	HD	2	Urbaine	Publique	2021-03-24	44279	5	0	Féminin	1	Oui	Mère	Féminin	[21-31]	2	Institutrice	10	Oui	1	1	1	1	1	1	1	1	1	1	1	1	0	1	1	0	1
2021-03-29	44284	HD	2	Urbaine	Publique	2020-09-27	44101	183	6	Féminin	0	Oui	Mère	Féminin	[21-31]	1	Ménagère	10	Oui	0	1	1	0	0	0	0	0	0	0	0	0	0	0	0	0	0
2021-03-29	44284	HD	2	Urbaine	Publique	2021-03-22	44277	7	0	Féminin	0	Oui	Mère	Féminin	[21-31]	3	Etudiante	20	Oui	1	1	1	1	1	1	1	0	0	0	0	0	0	0	0	0	1
2021-03-29	44284	HD	2	Urbaine	Publique	2020-09-08	44082	202	7	Masculin	0	Oui	Mère	Féminin	[21-31]	2	Ménagère	15	Oui	0	1	1	1	1	1	1	1	1	1	1	0	0	0	0	0	0
2021-03-29	44284	HD	2	Urbaine	Publique	2020-03-03	43893	391	13	Masculin	0	Oui	Mère	Féminin	>31	2	Enseignante	10	Oui	1	1	1	1	1	1	1	0	0	0	0	0	0	0	0	0	0
2021-03-29	44284	HD	2	Urbaine	Publique	2020-11-23	44158	126	4	Masculin	0	Oui	Mère	Féminin	>31	3	Enseignante	15	Oui	1	0	1	0	0	0	0	0	0	0	0	0	0	0	0	0	0
2021-03-29	44284	HD	2	Urbaine	Publique	2021-03-21	44276	8	0	Masculin	1	Oui	Mère	Féminin	[21-31]	3	Etudiante	5	Oui	1	1	1	1	1	1	1	1	1	1	1	1	0	1	1	1	1
2021-03-29	44284	HD	2	Urbaine	Publique	2021-03-16	44271	13	0	Féminin	1	Oui	Mère	Féminin	[21-31]	2	élève	10	Oui	1	1	1	1	1	1	1	1	1	1	1	1	0	1	1	0	1
2021-03-29	44284	HD	2	Urbaine	Publique	2020-09-17	44091	193	6	Féminin	0	Oui	Mère	Féminin	[21-31]	2	Coiffeuse	10	Oui	0	1	1	1	1	1	1	0	0	0	0	0	0	0	0	0	0
2021-03-29	44284	HD	2	Urbaine	Publique	2020-11-23	44158	126	4	Féminin	0	Oui	Mère	Féminin	>31	2	Couturière	10	Oui	1	1	1	1	1	1	1	1	1	1	1	1	0	1	1	0	1
2021-03-29	44284	HD	2	Urbaine	Publique	2021-03-18	44273	11	0	Féminin	2	Oui	Mère	Féminin	[21-31]	2	Coiffeuse	60	Oui	1	1	1	1	1	1	1	0	0	0	0	0	0	0	0	0	1
2021-03-29	44284	HD	2	Urbaine	Publique	2020-09-28	44102	182	6	Féminin	2	Oui	Mère	Féminin	[21-31]	2	Coiffeuse	30	Oui	0	1	0	0	0	0	0	0	0	0	0	0	0	0	0	0	0
2021-03-29	44284	HD	2	Urbaine	Publique	2021-03-25	44280	4	0	Masculin	0	Oui	Mère	Féminin	[21-31]	2	Ménagère	3	Oui	1	0	1	0	0	0	0	0	0	0	0	0	0	0	0	0	0
2021-03-29	44284	HD	2	Urbaine	Publique	2021-02-16	44243	41	1	Féminin	1	Oui	Mère	Féminin	[21-31]	3	Etudiante	3	Oui	0	0	1	0	0	0	0	0	0	0	0	0	0	0	0	0	0
2021-03-29	44284	HD	2	Urbaine	Publique	2021-03-03	44258	26	1	Féminin	1	Oui	Mère	Féminin	[21-31]	3	Etudiante	10	Oui	1	0	1	1	1	1	1	0	0	0	0	0	0	0	0	0	0
2021-03-29	44284	HD	2	Urbaine	Publique	2021-03-21	44276	8	0	Féminin	1	Oui	Mère	Féminin	[21-31]	2	Enseignante	10	Oui	1	1	1	1	1	1	1	0	0	0	0	0	0	0	0	0	1
2021-03-29	44284	HD	2	Urbaine	Publique	2021-03-12	44267	17	1	Féminin	1	Oui	Mère	Féminin	[21-31]	2	Couturière	5	Oui	1	1	1	1	1	1	1	0	0	0	0	0	0	0	0	0	1
2021-03-22	44277	HD	2	Urbaine	Publique	2021-02-22	44249	28	1	Féminin	0	Oui	Mère	Féminin	[21-31]	2	Coiffeuse	30	Oui	1	1	1	0	0	0	0	0	0	0	0	0	0	0	0	0	1
2021-03-22	44277	HD	2	Urbaine	Publique	2021-03-16	44271	6	0	Féminin	1	Oui	Mère	Féminin	[21-31]	2	Enseignante	10	Oui	1	1	1	0	0	0	0	0	0	0	0	0	0	0	0	0	1
2021-03-22	44277	HD	2	Urbaine	Publique	2021-03-08	44263	14	0	Féminin	1	Oui	Mère	Féminin	<21	2	élève	10	Oui	1	1	1	1	1	1	1	1	1	1	1	0	0	0	0	0	1
2021-03-22	44277	HD	2	Urbaine	Publique	2021-03-20	44275	2	0	Féminin	1	Oui	Mère	Féminin	[21-31]	3	Etudiante	10	Oui	1	1	1	0	0	0	0	0	0	0	0	0	0	0	0	0	1
2021-03-22	44277	HD	2	Urbaine	Publique	2021-03-15	44270	7	0	Masculin	0	Oui	Mère	Féminin	[21-31]	2	Coiffeuse	15	Non	1	1	1	0	0	0	0	0	0	0	0	0	0	0	0	0	1
2021-03-22	44277	HD	2	Urbaine	Publique	2021-02-23	44250	27	1	Féminin	2	Oui	Mère	Féminin	[21-31]	2	Ménagère	2	Oui	1	0	1	0	0	0	0	0	0	0	0	0	0	0	0	0	0
2021-03-22	44277	HD	2	Urbaine	Publique	2021-03-18	44273	4	0	Féminin	1	Oui	Grand_mere	Féminin	>31	2	Couturière	11	Oui	1	1	1	1	1	1	1	1	1	1	1	1	0	1	1	0	1
2021-03-22	44277	HD	2	Urbaine	Publique	2021-03-17	44272	5	0	Féminin	2	Oui	Mère	Féminin	[21-31]	2	Coiffeuse	10	Oui	1	1	1	1	1	1	1	1	1	1	1	0	0	0	0	0	1
2021-03-22	44277	HD	2	Urbaine	Publique	2021-03-16	44271	6	0	Féminin	1	Oui	Mère	Féminin	<21	2	Ménagère	30	Oui	1	1	1	1	1	1	1	1	1	1	1	1	0	1	1	0	1
2021-03-22	44277	HD	2	Urbaine	Publique	2021-02-01	44228	49	2	Féminin	2	Oui	Mère	Féminin	[21-31]	2	Ménagère	30	Oui	1	1	1	1	1	1	1	1	1	1	1	1	0	1	1	0	1
2021-03-22	44277	HD	2	Urbaine	Publique	2021-02-08	44235	42	1	Masculin	2	Oui	Mère	Féminin	[21-31]	2	Couturière	5	Oui	1	1	1	1	1	1	1	1	1	1	1	0	0	0	0	0	1
2021-03-22	44277	HD	2	Urbaine	Publique	2021-02-05	44232	45	1	Féminin	0	Oui	Mère	Féminin	[21-31]	3	Etudiante	15	Oui	0	1	1	0	0	0	0	0	0	0	0	0	0	0	0	0	0
2021-03-18	44273	Centre de santé	1a	Rurale	Publique	2021-01-03	44199	74	2	Masculin	1	Oui	Mère	Féminin	<21	2	Ménagère	45	Oui	0	1	1	1	1	1	1	1	1	1	1	0	0	0	0	0	0
2021-03-18	44273	CSI	1	Rurale	Publique	2021-03-08	44263	10	0	Féminin	0	Oui	sœur	Féminin	[21-31]	2	Coiffeuse	60	Oui	1	0	1	0	0	0	0	0	0	0	0	0	0	0	0	0	0
2021-03-18	44273	CSI	1	Rurale	Publique	2021-03-07	44262	11	0	Féminin	2	Oui	Mère	Féminin	[21-31]	2	Ménagère	60	Oui	1	0	1	0	0	0	0	0	0	0	0	0	0	0	0	0	0
2021-03-18	44273	CSI	1	Rurale	Publique	2021-02-28	44255	18	1	Féminin	0	Oui	Mère	Féminin	[21-31]	1	Agricultrice	30	Oui	1	0	1	0	0	0	0	0	0	0	0	0	0	0	0	0	0
2021-03-17	44272	CSI	1	Rurale	Publique	2021-02-17	44244	28	1	Masculin	1	Oui	Mère	Féminin	[21-31]	2	Coiffeuse	30	Oui	0	1	1	1	1	1	1	1	1	1	1	0	0	0	0	0	0
2021-03-22	44277	HD	2	Urbaine	Publique	2021-01-04	44200	77	3	Féminin	1	Oui	Mère	Féminin	[21-31]	2	Ménagère	20	Oui	0	1	1	1	1	1	1	1	1	1	1	0	0	0	0	0	0
2021-03-22	44277	HD	2	Urbaine	Publique	2021-03-22	44277	0	0	Masculin	0	Oui	sœur	Féminin	[21-31]	2	Coiffeuse	36	Oui	1	1	1	0	0	0	0	0	0	0	0	0	0	0	0	0	1
2021-03-22	44277	HD	2	Urbaine	Publique	2021-02-24	44251	26	1	Féminin	1	Oui	Mère	Féminin	<21	2	élève	10	Oui	1	1	1	0	0	0	0	0	0	0	0	0	0	0	0	0	1
2021-03-22	44277	HD	2	Urbaine	Publique	2020-12-29	44194	83	3	Féminin	1	Oui	Mère	Féminin	[21-31]	3	Etudiante	5	Oui	0	0	0	NA	0	0	0	0	0	0	0	0	0	0	0	0	0
2021-03-22	44277	HD	2	Urbaine	Publique	2021-03-16	44271	6	0	Masculin	0	Oui	Mère	Féminin	[21-31]	2	Couturière	10	Oui	1	1	1	1	1	1	1	1	1	1	1	1	0	1	1	0	1
2021-03-22	44277	HD	2	Urbaine	Publique	2021-01-25	44221	56	2	Masculin	0	Oui	Mère	Féminin	>31	2	Coiffeuse	25	Oui	0	1	1	1	1	1	1	1	1	1	1	0	0	0	0	0	0
2021-03-22	44277	HD	2	Urbaine	Publique	2021-03-16	44271	6	0	Féminin	0	Oui	Mère	Féminin	[21-31]	2	Ménagère	15	Oui	1	1	1	1	1	1	1	1	1	1	1	1	0	1	1	1	1
2021-03-22	44277	HD	2	Urbaine	Publique	2021-01-21	44217	60	2	Masculin	2	Oui	Mère	Féminin	[21-31]	3	Etudiante	24	Oui	0	0	1	0	0	0	0	0	0	0	0	0	0	0	0	0	0
2021-03-22	44277	HD	2	Urbaine	Publique	2020-12-16	44181	96	3	Féminin	2	Oui	Mère	Féminin	[21-31]	2	Couturière	15	Oui	1	1	1	1	1	1	1	1	1	1	1	0	0	0	0	0	1
2021-03-22	44277	HD	2	Urbaine	Publique	2021-03-19	44274	3	0	Féminin	0	Oui	Grand_mere	Féminin	>31	1	Ménagère	60	Oui	1	1	1	1	1	1	1	0	0	0	0	0	0	0	0	0	1
2021-03-22	44277	HD	2	Urbaine	Publique	2021-03-08	44263	14	0	Féminin	0	Oui	Mère	Féminin	[21-31]	2	Ménagère	10	Oui	1	1	1	1	1	1	1	1	1	1	1	0	0	0	0	0	1
2021-03-18	44273	CSI	1	Rurale	Publique	2021-03-06	44261	12	0	Masculin	1	Oui	Mère	Féminin	<21	2	Ménagère	60	Oui	0	1	1	1	1	1	1	1	1	1	1	1	0	1	1	0	0
2021-03-18	44273	CSI	1	Rurale	Publique	2021-01-02	44198	75	2	Masculin	0	Oui	Mère	Féminin	>31	1	Agricultrice	30	Oui	0	1	1	1	1	1	1	0	0	0	0	0	0	0	0	0	0
2021-03-18	44273	CSI	1	Rurale	Publique	2021-01-05	44201	72	2	Masculin	1	Oui	Mère	Féminin	[21-31]	3	Etudiante	15	Oui	0	2	2	2	2	2	2	2	2	2	2	2	0	2	2	0	0
2021-03-18	44273	CSI	1	Rurale	Publique	2020-10-12	44116	157	5	Féminin	0	Oui	Mère	Féminin	>31	1	Ménagère	70	Oui	1	0	1	0	0	0	0	0	0	0	0	0	0	0	0	0	0
2021-03-17	44272	CSI	1	Rurale	Publique	2021-03-11	44266	6	0	Masculin	0	Oui	Mère	Féminin	[21-31]	1	Ménagère	60	Oui	0	0	1	0	0	0	0	0	0	0	0	0	0	0	0	0	0
2021-02-18	44245	CSI	1	Rurale	Publique	2021-02-18	44245	0	0	Masculin	1	Oui	Mère	Féminin	>31	3	Enseignante	5	Oui	0	0	1	0	0	0	0	0	0	0	0	0	0	0	0	0	0
2021-02-18	44245	CSI	1	Rurale	Publique	2020-08-23	44066	179	6	Féminin	1	Oui	Mère	Féminin	<21	2	Etudiante	15	Oui	1	1	1	1	1	1	1	0	0	0	0	0	0	0	0	0	1
2021-02-18	44245	CSI	1	Rurale	Publique	2020-05-10	43961	284	9	Masculin	2	Oui	Mère	Féminin	[21-31]	2	Etudiante	60	Non	1	2	2	2	2	2	2	0	0	0	0	0	0	2	2	0	0
2021-02-18	44245	CSI	1	Rurale	Publique	2021-02-13	44240	5	0	Masculin	0	Oui	Mère	Féminin	[21-31]	2	Ménagère	20	Non	1	1	1	1	1	1	1	0	0	0	0	0	0	0	0	0	1
2021-02-18	44245	CSI	1	Rurale	Publique	2021-01-26	44222	23	1	Féminin	2	Oui	Mère	Féminin	[21-31]	2	Coiffeuse	20	Non	0	1	1	0	0	0	0	0	0	0	0	0	0	0	0	0	0
2021-02-18	44245	CSI	1	Rurale	Publique	2021-01-05	44201	44	1	Masculin	1	Oui	Mère	Féminin	<21	2	Etudiante	30	Non	1	1	1	1	1	1	1	2	2	2	2	1	0	1	1	0	1
2021-02-18	44245	CSI	1	Rurale	Publique	2020-05-01	43952	293	10	Masculin	1	Oui	Mère	Féminin	[21-31]	2	Ménagère	15	Oui	1	1	1	0	0	0	0	0	0	0	0	0	0	0	0	0	0
2021-02-18	44245	CSI	1	Rurale	Publique	2020-05-17	43968	277	9	Masculin	0	Oui	Mère	Féminin	[21-31]	2	Enseignante	10	Oui	1	1	1	1	1	1	1	1	1	1	1	1	0	1	1	0	0
2021-02-18	44245	CSI	1	Rurale	Publique	2020-07-05	44017	228	7	Féminin	1	Oui	Mère	Féminin	[21-31]	2	Couturière	20	Oui	0	1	1	1	1	1	1	1	1	1	1	1	0	1	1	0	0
2021-02-18	44245	CSI	1	Rurale	Publique	2020-05-13	43964	281	9	Féminin	0	Oui	Mère	Féminin	[21-31]	2	Enseignante	15	Oui	1	1	1	1	1	1	1	1	1	0	1	1	0	1	1	0	0
2021-02-18	44245	CSI	1	Rurale	Publique	2021-02-04	44231	14	0	Féminin	0	Oui	Mère	Féminin	>31	3	Enseignante	30	Non	0	0	0	0	0	0	0	0	0	0	0	0	0	0	0	0	0
2021-02-18	44245	CSI	1	Rurale	Publique	2020-08-18	44061	184	6	Masculin	1	Oui	Grand_mere	Féminin	>31	1	Ménagère	5	Oui	1	1	1	1	1	1	1	0	0	0	0	0	0	0	0	0	0
2021-02-18	44245	CSI	1	Rurale	Publique	2021-01-22	44218	27	1	Masculin	1	Oui	Mère	Féminin	<21	2	Etudiante	30	Oui	0	1	1	1	1	1	1	1	1	1	1	1	0	1	1	0	0
2021-02-19	44246	CSI	1	Urbaine	Publique	2021-01-14	44210	36	1	Masculin	1	Oui	Mère	Féminin	<21	2	Etudiante	30	Oui	0	0	1	1	1	1	1	0	0	0	0	0	0	0	0	0	0
2021-02-19	44246	CSI	1	Urbaine	Publique	2021-02-13	44240	6	0	Masculin	1	Oui	Mère	Féminin	[21-31]	3	Etudiante	5	Non	0	1	1	1	1	1	1	0	0	0	0	0	0	0	0	0	0
2021-02-19	44246	Centre de santé	1a	Urbaine	Privée	2020-11-23	44158	88	3	Féminin	1	Oui	Grand_mere	Féminin	>31	1	Commerçante	5	Oui	0	1	0	0	0	0	0	0	0	0	0	0	0	0	0	0	0
2021-02-19	44246	Centre de santé	1a	Urbaine	Privée	2020-11-16	44151	95	3	Masculin	0	Oui	Mère	Féminin	[21-31]	2	Coiffeuse	45	Non	0	1	1	1	1	1	1	1	1	1	1	1	0	1	1	0	0
2021-02-19	44246	Centre de santé	1a	Urbaine	Privée	2020-11-28	44163	83	3	Masculin	0	Oui	Mère	Féminin	>31	2	Ménagère	30	Oui	0	1	1	0	0	0	0	0	0	0	0	0	0	0	0	0	0
2021-02-19	44246	Centre de santé	1a	Urbaine	Privée	2020-08-15	44058	188	6	Masculin	0	Oui	Mère	Féminin	>31	3	Enseignante	10	Oui	0	0	1	0	0	0	0	0	0	0	0	0	0	0	0	0	0
2021-02-19	44246	Centre de santé	1a	Urbaine	Privée	2020-12-17	44182	64	2	Féminin	1	Oui	Grand_mere	Masculin	[21-31]	2	Enseignante	10	Oui	0	1	1	1	1	1	1	0	0	0	0	0	0	0	0	0	0
2021-02-19	44246	CSI	1	Urbaine	Publique	2020-04-28	43949	297	10	Féminin	2	Oui	Mère	Féminin	[21-31]	3	Enseignante	5	Oui	1	1	0	0	0	0	0	0	0	0	0	0	0	0	0	0	0
2021-02-22	44249	CSI	1	Rurale	Publique	2021-01-15	44211	38	1	Masculin	2	Oui	Mère	Féminin	[21-31]	2	Ménagère	20	Oui	0	1	1	0	0	0	0	0	0	0	0	0	0	0	0	0	0
2021-02-22	44249	CSI	1	Rurale	Publique	2021-01-28	44224	25	1	Féminin	0	Oui	Mère	Féminin	>31	1	Commerçante	15	Oui	0	1	1	1	1	1	1	0	0	0	0	0	0	0	0	0	0
2021-02-22	44249	CSI	1	Rurale	Publique	2021-01-28	44224	25	1	Féminin	0	Oui	Mère	Féminin	[21-31]	2	Enseignante	15	Oui	0	1	1	1	1	1	1	1	1	1	1	1	0	1	1	0	0
2021-02-24	44251	CSI	1	Rurale	Publique	2021-02-18	44245	6	0	Féminin	0	Oui	Mère	Féminin	[21-31]	2	Coiffeuse	15	Oui	0	1	1	0	0	0	0	0	0	0	0	0	0	0	0	0	0
2021-02-23	44250	CMA	1	Urbaine	Publique	2020-05-09	43960	290	10	Féminin	0	Oui	Mère	Féminin	>31	2	Enseignante	15	Oui	0	1	1	0	0	0	0	0	0	0	0	0	0	0	0	0	0
2021-02-23	44250	CMA	1	Urbaine	Publique	2021-01-13	44209	41	1	Féminin	0	Oui	Mère	Féminin	[21-31]	2	Ménagère	15	Oui	0	1	1	1	1	1	1	0	0	0	0	0	0	0	0	0	0
2021-02-23	44250	CMA	1	Urbaine	Publique	2021-02-12	44239	11	0	Masculin	1	Oui	Mère	Féminin	[21-31]	3	Etudiante	5	Oui	0	0	1	0	0	0	0	0	0	0	0	0	0	0	0	0	0
2021-02-23	44250	CMA	1	Urbaine	Publique	2020-06-30	44012	238	8	Masculin	0	Oui	Mère	Féminin	[21-31]	1	Agricultrice	10	Oui	1	1	1	1	1	1	1	1	1	1	1	1	0	1	1	0	1
2021-02-23	44250	CMA	1	Urbaine	Publique	2020-11-01	44136	114	4	Féminin	0	Oui	Mère	Féminin	[21-31]	2	Coiffeuse	45	Non	0	1	1	1	1	1	1	0	0	0	0	0	0	0	0	0	0
2021-02-23	44250	CMA	1	Urbaine	Publique	2021-02-05	44232	18	1	Masculin	0	Oui	Mère	Féminin	>31	2	Couturière	20	Oui	0	1	1	1	1	1	1	1	1	1	1	1	0	1	1	0	0
2021-02-23	44250	CMA	1	Urbaine	Publique	2021-02-10	44237	13	0	Masculin	2	Oui	Mère	Féminin	[21-31]	2	Ménagère	15	Oui	0	0	0	0	0	0	0	0	0	0	0	0	0	0	0	0	0
2021-02-23	44250	CMA	1	Urbaine	Publique	2020-11-23	44158	92	3	Masculin	1	Oui	Mère	Féminin	<21	2	élève	5	Oui	0	1	1	0	0	0	0	0	0	0	0	0	0	0	0	0	0
2021-02-23	44250	CMA	1	Urbaine	Publique	2020-11-29	44164	86	3	Féminin	0	Oui	Mère	Féminin	>31	2	Agricultrice	30	Oui	1	1	1	1	1	1	1	1	1	1	1	0	0	0	0	0	1
2021-02-24	44251	CSI	1	Rurale	Publique	2020-05-15	43966	285	9	Masculin	1	Oui	Grand_mere	Féminin	>31	1	Agricultrice	35	Oui	1	0	1	0	0	0	0	0	0	0	0	0	0	0	0	0	0
2021-02-24	44251	CSI	1	Rurale	Publique	2020-04-17	43938	313	10	Masculin	2	Oui	Mère	Féminin	[21-31]	2	Coiffeuse	40	Oui	0	1	1	1	1	1	1	1	1	1	1	1	0	1	1	0	0
2021-02-24	44251	CSI	1	Rurale	Publique	2020-11-17	44152	99	3	Masculin	1	Oui	Mère	Féminin	<21	2	élève	5	Oui	0	0	1	0	0	0	0	0	0	0	0	0	0	0	0	0	0
2021-02-24	44251	CSI	1	Rurale	Publique	2020-05-18	43969	282	9	Masculin	0	Oui	Mère	Féminin	[21-31]	2	Enseignante	10	Oui	1	0	1	0	0	0	0	0	0	0	0	0	0	0	0	0	0
2021-02-18	44245	CSI	1	Rurale	Publique	2020-05-14	43965	280	9	Masculin	1	Oui	Mère	Féminin	[21-31]	3	Autres	30	Non	1	1	1	1	1	1	1	1	1	1	1	0	0	0	0	0	1
2021-02-25	44252	CSI	1	Urbaine	Publique	2020-08-13	44056	196	6	Masculin	0	Oui	Mère	Féminin	[21-31]	2	Agricultrice	20	Oui	0	1	1	0	0	0	0	0	0	0	0	0	0	0	0	0	0
2021-02-25	44252	CSI	1	Urbaine	Publique	2019-05-09	43594	658	22	Masculin	0	Oui	Mère	Féminin	[21-31]	1	Ménagère	30	Oui	1	1	1	0	0	0	0	0	0	0	0	0	0	0	0	0	0
2021-02-25	44252	CSI	1	Urbaine	Publique	2020-04-24	43945	307	10	Masculin	0	Oui	Mère	Féminin	[21-31]	2	Commerçante	10	Oui	1	1	1	1	1	1	1	1	1	1	1	1	0	1	1	0	0
2021-02-25	44252	CSI	1	Rurale	Publique	2020-03-22	43912	340	11	Féminin	2	Oui	Mère	Féminin	[21-31]	1	Ménagère	20	Oui	1	1	1	0	0	0	0	0	0	0	0	0	0	0	0	0	0
2021-02-25	44252	CSI	1	Rurale	Publique	2020-07-21	44033	219	7	Masculin	0	Oui	Mère	Féminin	[21-31]	2	Coiffeuse	30	Oui	0	1	1	1	1	1	1	1	1	1	1	1	0	1	1	0	0
2021-02-25	44252	CSI	1	Rurale	Publique	2020-11-03	44138	114	4	Féminin	0	Oui	Mère	Féminin	>31	1	Ménagère	5	Oui	0	1	1	1	1	1	1	1	1	1	1	1	0	1	1	0	0
2021-02-25	44252	CSI	1	Rurale	Publique	2021-01-12	44208	44	1	Féminin	1	Oui	Mère	Féminin	<21	2	Ménagère	5	Oui	0	1	1	1	1	1	1	1	1	1	1	1	0	1	1	0	0
2021-02-25	44252	CSI	1	Rurale	Publique	2021-02-10	44237	15	0	Masculin	0	Oui	Mère	Féminin	[21-31]	2	Ménagère	13	Oui	0	1	1	1	1	1	1	1	1	1	1	0	0	0	0	0	0
2021-02-25	44252	CSI	1	Rurale	Publique	2021-01-15	44211	41	1	Masculin	0	Oui	Mère	Féminin	[21-31]	2	Coiffeuse	5	Oui	0	1	1	1	1	1	1	1	1	1	1	1	0	1	1	0	0
2021-02-25	44252	CSI	1	Rurale	Publique	2020-12-24	44189	63	2	Féminin	0	Oui	Mère	Féminin	[21-31]	2	Ménagère	30	Oui	0	1	1	1	1	1	1	1	1	1	1	1	0	1	1	0	0
2021-02-25	44252	CSI	1	Rurale	Publique	2021-01-23	44219	33	1	Masculin	0	Oui	Mère	Féminin	[21-31]	2	Coiffeuse	30	Oui	0	1	1	1	1	1	1	0	0	0	0	0	0	0	0	0	0
2021-02-25	44252	CSI	1	Rurale	Publique	2021-02-14	44241	11	0	Féminin	1	Oui	Mère	Féminin	[21-31]	2	élève	20	Oui	0	1	1	1	1	1	1	1	1	1	1	1	0	1	1	0	0
2021-03-03	44258	Centre de santé	1a	Rurale	Privée	2020-02-06	43867	391	13	Féminin	2	Oui	Mère	Féminin	[21-31]	1	Ménagère	45	Oui	1	2	2	2	2	2	2	2	2	2	2	2	0	2	2	0	0
2021-03-03	44258	Centre de santé	1a	Rurale	Privée	2020-11-12	44147	111	4	Masculin	0	Oui	Mère	Féminin	[21-31]	2	Ménagère	120	Oui	0	0	1	0	0	0	0	0	0	0	0	0	0	0	0	0	0
2021-03-03	44258	CMA	1	Rurale	Publique	2020-04-10	43931	327	11	Masculin	0	Oui	Mère	Féminin	>31	2	Ménagère	30	Oui	1	0	1	0	0	0	0	0	0	0	0	0	0	0	0	0	0
2021-03-03	44258	CMA	1	Rurale	Publique	2020-12-04	44169	89	3	Masculin	0	Oui	Mère	Féminin	[21-31]	2	Ménagère	30	Oui	0	1	1	NA	0	NA	0	0	0	0	0	0	0	0	0	0	0
2021-03-03	44258	Centre de santé	1a	Rurale	Privée	2020-07-09	44021	237	8	Féminin	0	Oui	Mère	Féminin	>31	1	Agricultrice	20	Oui	0	1	1	1	1	1	1	0	0	0	0	0	0	0	0	0	0
2021-03-03	44258	Centre de santé	1a	Rurale	Privée	2021-02-07	44234	24	1	Féminin	0	Oui	Mère	Féminin	>31	1	Ménagère	120	Non	0	1	1	1	1	1	1	0	0	0	0	0	0	0	0	0	0
2021-03-03	44258	Centre de santé	1a	Rurale	Privée	2020-12-06	44171	87	3	Féminin	2	Oui	Mère	Féminin	[21-31]	1	Couturière	36	Oui	0	1	1	1	1	1	1	0	0	0	0	0	0	0	0	0	0
2021-03-03	44258	Centre de santé	1a	Rurale	Privée	2020-11-26	44161	97	3	Masculin	1	Oui	Mère	Féminin	[21-31]	2	Autres	20	Oui	0	1	1	1	1	1	1	0	0	0	0	0	0	0	0	0	0
2021-03-03	44258	Centre de santé	1a	Rurale	Privée	2020-05-28	43979	279	9	Féminin	0	Oui	Mère	Féminin	<21	2	Ménagère	12	Oui	1	1	1	1	1	1	1	1	1	1	1	1	0	1	1	0	0
2021-03-03	44258	Centre de santé	1a	Rurale	Privée	2020-05-01	43952	306	10	Masculin	2	Oui	Mère	Féminin	[21-31]	1	Ménagère	25	Non	1	2	2	2	2	2	2	2	2	2	2	2	0	2	2	0	0
2021-03-03	44258	Centre de santé	1a	Rurale	Privée	2021-02-06	44233	25	1	Masculin	0	Oui	Mère	Féminin	[21-31]	2	Coiffeuse	5	Oui	0	1	1	1	1	1	1	1	1	1	1	1	0	1	1	0	0
2021-03-03	44258	Centre de santé	1a	Rurale	Privée	2021-01-23	44219	39	1	Masculin	2	Oui	Mère	Féminin	[21-31]	2	Etudiante	45	Oui	0	1	1	1	1	1	1	1	1	1	1	1	0	1	1	0	0
2021-03-03	44258	Centre de santé	1a	Rurale	Privée	2020-12-08	44173	85	3	Féminin	0	Oui	Mère	Féminin	[21-31]	2	Commerçante	120	Non	0	1	1	1	1	1	1	0	0	0	0	0	0	0	0	0	0
2021-03-03	44258	Centre de santé	1a	Rurale	Privée	2020-12-01	44166	92	3	Féminin	0	Oui	Mère	Féminin	[21-31]	2	Coiffeuse	30	Oui	0	2	2	1	2	2	0	2	2	2	0	2	0	2	0	0	0
2021-03-03	44258	Centre de santé	1a	Rurale	Privée	2021-02-21	44248	10	0	Masculin	1	Oui	Mère	Féminin	<21	2	Etudiante	40	Oui	0	1	1	1	1	1	1	1	1	1	1	0	0	0	0	0	0
2021-03-03	44258	Centre de santé	1a	Rurale	Privée	2020-11-01	44136	122	4	Masculin	0	Oui	Mère	Féminin	[21-31]	2	Ménagère	5	Oui	0	1	1	1	1	1	1	1	1	1	1	1	0	1	1	0	0
2021-03-03	44258	Centre de santé	1a	Rurale	Privée	2021-02-15	44242	16	1	Féminin	0	Oui	Mère	Féminin	[21-31]	2	Coiffeuse	5	Oui	0	1	1	1	1	1	1	1	1	1	1	0	0	0	0	0	0
2021-03-03	44258	Centre de santé	1a	Rurale	Privée	2020-11-30	44165	93	3	Masculin	0	Non	Mère	Féminin	>31	2	Ménagère	10	Oui	0	1	0	0	0	0	0	0	0	0	0	0	0	0	0	0	0
2021-03-03	44258	Centre de santé	1a	Rurale	Privée	2020-10-27	44131	127	4	Féminin	0	Oui	Mère	Féminin	>31	1	Agricultrice	190	Oui	1	1	0	0	0	0	0	0	0	0	0	0	0	0	0	0	0
2021-03-03	44258	CMA	1	Rurale	Publique	2020-04-14	43935	323	11	Masculin	0	Oui	Mère	Féminin	[21-31]	2	Ménagère	20	Oui	1	0	1	0	0	0	0	0	0	0	0	0	0	0	0	0	0
2021-03-03	44258	CMA	1	Rurale	Publique	2020-12-19	44184	74	2	Féminin	0	Oui	Mère	Féminin	>31	2	Couturière	45	Oui	0	1	1	1	1	1	1	0	0	0	0	0	0	0	0	0	0
2021-03-03	44258	CMA	1	Rurale	Publique	2021-02-12	44239	19	1	Masculin	1	Oui	Mère	Féminin	<21	2	élève	80	Oui	0	2	2	2	2	2	2	2	2	2	2	0	0	0	0	0	0
2021-03-03	44258	CMA	1	Rurale	Publique	2020-11-28	44163	95	3	Féminin	0	Oui	Mère	Féminin	[21-31]	2	Banquiaire	25	Oui	0	1	0	0	0	0	0	0	0	0	0	0	0	0	0	0	0
2021-03-03	44258	CMA	1	Urbaine	Publique	2021-03-02	44257	1	0	Masculin	0	Oui	Mère	Féminin	>31	2	Enseignante	45	Oui	0	1	1	1	1	1	1	1	1	1	1	1	0	1	1	0	0
2021-03-03	44258	CMA	1	Rurale	Publique	2021-02-08	44235	23	1	Féminin	1	Oui	Mère	Féminin	[21-31]	3	Etudiante	10	Oui	0	1	1	0	0	0	0	0	0	0	0	0	0	0	0	0	0
2021-03-03	44258	CMA	1	Rurale	Publique	2021-02-20	44247	11	0	Féminin	2	Oui	Mère	Féminin	[21-31]	2	Ménagère	60	Oui	0	1	1	1	1	1	1	1	1	1	1	1	0	1	1	0	0
2021-03-03	44258	CMA	1	Rurale	Publique	2021-01-16	44212	46	2	Féminin	1	Oui	Mère	Féminin	[21-31]	3	Aide soignante	30	Oui	1	1	1	1	1	1	1	1	1	1	1	1	0	1	1	0	1
2021-03-03	44258	CMA	1	Rurale	Publique	2020-10-28	44132	126	4	Masculin	0	Oui	Mère	Féminin	>31	2	Aide soignante	120	Oui	1	1	1	1	1	1	1	0	0	0	0	0	0	0	0	0	0
2021-03-10	44265	Centre de santé	1a	Urbaine	Privée	2020-07-07	44019	246	8	Masculin	1	Oui	Mère	Féminin	<21	2	élève	25	Oui	1	1	1	1	1	1	1	1	1	1	1	1	0	1	1	0	1
2021-03-10	44265	Centre de santé	1a	Urbaine	Privée	2020-12-31	44196	69	2	Masculin	0	Oui	Mère	Féminin	[21-31]	2	Commerçante	15	Oui	0	1	1	1	1	1	1	1	1	1	1	0	0	0	0	0	0
2021-03-10	44265	Centre de santé	1a	Urbaine	Privée	2021-01-06	44202	63	2	Féminin	2	Oui	Mère	Féminin	[21-31]	2	Ménagère	15	Oui	0	1	1	1	1	1	1	0	0	0	0	0	0	0	0	0	0
2021-03-10	44265	Centre de santé	1a	Urbaine	Privée	2020-01-31	43861	404	13	Masculin	0	Oui	Mère	Féminin	[21-31]	2	Ménagère	15	Oui	1	0	1	0	0	0	0	0	0	0	0	0	0	0	0	0	0
2021-03-10	44265	Centre de santé	1a	Urbaine	Privée	2020-10-21	44125	140	5	Féminin	1	Non	Mère	Féminin	<21	2	élève	15	Oui	1	1	1	1	1	1	1	1	1	1	1	1	0	1	1	0	1
2021-03-10	44265	Centre de santé	1a	Urbaine	Privée	2020-06-14	43996	269	9	Féminin	2	Oui	Mère	Féminin	[21-31]	2	Ménagère	15	Oui	0	1	0	1	1	1	1	1	1	1	1	1	0	1	1	1	0
2021-03-10	44265	Centre de santé	1a	Urbaine	Privée	2020-09-09	44083	182	6	Masculin	0	Oui	Mère	Féminin	[21-31]	2	Couturière	15	Oui	0	1	1	1	1	1	1	1	1	1	1	0	0	0	0	0	0
2021-03-10	44265	Centre de santé	1a	Urbaine	Privée	2021-02-18	44245	20	1	Féminin	1	Non	Mère	Féminin	[21-31]	2	Autres	15	Oui	0	1	1	1	1	1	1	1	1	1	1	1	0	1	1	0	0
2021-03-10	44265	Centre de santé	1a	Urbaine	Privée	2020-02-09	43870	395	13	Masculin	1	Oui	Père	Masculin	[21-31]	3	électricien	3	Oui	1	1	1	1	1	1	1	1	1	1	1	1	0	1	1	0	1
2021-03-10	44265	Centre de santé	1a	Urbaine	Privée	2020-05-07	43958	307	10	Féminin	0	Oui	Mère	Féminin	[21-31]	2	Coiffeuse	15	Oui	1	1	1	1	1	1	1	0	0	0	0	0	0	0	0	0	1
2021-03-11	44266	CSI	1	Rurale	Publique	2020-06-20	44002	264	9	Féminin	0	Non	Mère	Féminin	>31	1	Couturière	15	Oui	0	1	1	1	1	1	1	1	1	1	1	0	0	0	0	0	0
2021-03-11	44266	CSI	1	Rurale	Publique	2021-03-06	44261	5	0	Masculin	1	Oui	Mère	Féminin	<21	2	Ménagère	30	Oui	0	0	1	0	0	0	0	0	0	0	0	0	0	0	0	0	0
2021-03-11	44266	CSI	1	Rurale	Publique	2020-05-13	43964	302	10	Féminin	1	Oui	Mère	Féminin	[21-31]	2	Commerçante	45	Oui	1	0	1	0	0	0	0	0	0	0	0	0	0	0	0	0	0
2021-03-11	44266	CSI	1	Rurale	Publique	2020-12-27	44192	74	2	Masculin	1	Oui	Mère	Féminin	<21	2	élève	60	Oui	0	0	1	0	0	0	0	0	0	0	0	0	0	0	0	0	0
2021-03-11	44266	CSI	1	Rurale	Publique	2021-02-07	44234	32	1	Féminin	1	Oui	Mère	Féminin	<21	2	élève	15	Oui	0	1	1	1	1	1	1	1	1	1	1	0	0	0	0	0	0
2021-03-11	44266	CSI	1	Rurale	Publique	2020-03-01	43891	375	12	Masculin	1	Oui	Mère	Féminin	[21-31]	2	élève	30	Oui	1	1	1	0	0	0	0	0	0	0	0	0	0	0	0	0	0
2021-03-11	44266	CSI	1	Rurale	Publique	2020-12-25	44190	76	2	Féminin	0	Oui	Mère	Féminin	>31	2	Ménagère	45	Oui	0	1	1	0	0	0	0	0	0	0	0	0	0	0	0	0	0
2021-03-11	44266	CSI	1	Rurale	Publique	2020-10-09	44113	153	5	Féminin	2	Oui	Mère	Féminin	[21-31]	2	Couturière	60	Oui	0	0	0	0	0	0	0	0	0	0	0	0	0	0	0	0	0
2021-03-11	44266	CSI	1	Rurale	Publique	2020-03-10	43900	366	12	Féminin	2	Oui	Mère	Féminin	>31	3	Enseignante	45	Oui	1	0	1	0	0	0	0	0	0	0	0	0	0	0	0	0	0
2021-03-11	44266	CSI	1	Rurale	Publique	2020-08-18	44061	205	7	Féminin	1	Oui	Grand_mere	Féminin	>31	2	Ménagère	15	Non	0	1	1	0	0	0	0	0	0	0	0	0	0	0	0	0	0
2021-03-11	44266	CSI	1	Rurale	Publique	2020-03-04	43894	372	12	Masculin	0	Oui	Mère	Féminin	[21-31]	3	Enseignante	15	Oui	1	1	1	1	1	1	1	1	1	1	1	1	0	1	1	0	1
2021-03-11	44266	CSI	1	Rurale	Publique	2020-02-22	43883	383	13	Masculin	1	Oui	Mère	Féminin	[21-31]	2	Couturière	30	Oui	1	1	1	1	1	1	1	1	1	1	1	1	0	1	1	0	1
2021-03-11	44266	CSI	1	Rurale	Publique	2020-04-26	43947	319	10	Féminin	1	Non	Mère	Féminin	<21	2	Couturière	120	Oui	1	0	1	0	0	0	0	0	0	0	0	0	0	0	0	0	0
2021-03-11	44266	CSI	1	Rurale	Publique	2020-04-09	43930	336	11	Masculin	0	Oui	Mère	Féminin	>31	2	Ménagère	90	Oui	1	1	1	1	1	1	1	1	1	1	1	1	0	1	1	0	0
2021-03-11	44266	CSI	1	Rurale	Publique	2021-02-27	44254	12	0	Masculin	2	Non	Mère	Féminin	[21-31]	2	Agricultrice	5	Oui	0	2	2	2	2	2	2	2	2	2	2	2	0	2	2	0	0
2021-03-11	44266	CSI	1	Rurale	Publique	2021-01-22	44218	48	2	Féminin	0	Non	Mère	Féminin	>31	1	Ménagère	25	Oui	0	1	1	1	1	1	1	1	1	1	1	1	0	1	1	0	0
2021-03-11	44266	CSI	1	Rurale	Publique	2021-01-20	44216	50	2	Féminin	0	Oui	Mère	Féminin	>31	2	Ménagère	20	Oui	0	1	1	1	1	1	1	0	0	0	0	0	0	0	0	0	0
2021-03-11	44266	CSI	1	Rurale	Publique	2021-01-12	44208	58	2	Féminin	1	Oui	Mère	Féminin	[21-31]	2	Travaille à son compte	30	Oui	0	1	1	1	1	1	1	1	1	1	1	1	0	1	1	0	0
2021-03-11	44266	CSI	1	Rurale	Publique	2021-02-01	44228	38	1	Féminin	0	Oui	Mère	Féminin	[21-31]	2	Enseignante	40	Oui	0	1	1	1	1	1	1	1	1	1	1	0	0	0	0	0	0
2021-03-11	44266	CSI	1	Rurale	Publique	2020-08-12	44055	211	7	Féminin	0	Oui	Mère	Féminin	>31	1	Agricultrice	60	Oui	1	1	1	1	1	1	1	1	1	1	1	1	0	1	1	0	1
2021-03-11	44266	CSI	1	Rurale	Publique	2020-11-12	44147	119	4	Masculin	0	Non	Mère	Féminin	[21-31]	1	Agricultrice	60	Oui	0	1	1	1	1	1	1	1	1	1	1	1	0	1	1	0	0
2021-03-15	44270	HD	2	Urbaine	Publique	2021-03-08	44263	7	0	Féminin	0	Oui	Mère	Féminin	[21-31]	2	Ménagère	10	Oui	1	0	1	0	0	0	0	0	0	0	0	0	0	0	0	0	0
2021-03-15	44270	HD	2	Urbaine	Publique	2021-02-12	44239	31	1	Féminin	0	Oui	Mère	Féminin	>31	2	Commerçante	15	Oui	1	0	1	0	0	0	0	0	0	0	0	0	0	0	0	0	0
2021-03-15	44270	HD	2	Urbaine	Publique	2021-03-03	44258	12	0	Féminin	2	Oui	Mère	Féminin	[21-31]	2	Commerçante	15	Oui	1	1	1	1	1	1	1	0	0	0	0	0	0	0	0	0	1
2021-03-15	44270	HD	2	Urbaine	Publique	2021-03-10	44265	5	0	Masculin	1	Oui	Mère	Féminin	[21-31]	3	Sécrétaire	15	Oui	1	0	0	0	0	0	0	0	0	0	0	0	0	0	0	0	0
2021-03-15	44270	HD	2	Urbaine	Publique	2020-09-13	44087	183	6	Masculin	1	Oui	Mère	Féminin	<21	2	Couturière	20	Oui	0	1	1	1	1	1	1	1	1	1	1	1	0	1	1	0	0
2021-03-15	44270	HD	2	Urbaine	Publique	2021-03-07	44262	8	0	Masculin	0	Oui	Mère	Féminin	[21-31]	2	Ménagère	15	Oui	1	1	1	0	0	0	0	0	0	0	0	0	0	0	0	0	1
2021-03-15	44270	HD	2	Urbaine	Publique	2020-01-31	43861	409	13	Masculin	0	Oui	Mère	Féminin	>31	3	Etudiante	15	Oui	1	1	1	1	1	1	1	1	1	1	1	0	0	0	0	0	0
2021-03-15	44270	HD	2	Urbaine	Publique	2020-09-13	44087	183	6	Féminin	2	Oui	Mère	Féminin	[21-31]	2	Ménagère	10	Oui	0	1	1	NA	0	0	0	0	0	0	0	0	0	0	0	0	0
2021-03-15	44270	HD	2	Urbaine	Publique	2021-03-01	44256	14	0	Féminin	0	Oui	Mère	Féminin	[21-31]	2	Couturière	15	Oui	1	1	1	0	0	0	0	0	0	0	0	0	0	0	0	0	1
2021-03-15	44270	HD	2	Urbaine	Publique	2021-03-11	44266	4	0	Féminin	1	Oui	Mère	Féminin	[21-31]	2	Couturière	15	Oui	1	1	1	1	1	1	1	1	1	1	1	1	0	1	1	0	1
2021-03-15	44270	HD	2	Urbaine	Publique	2021-03-09	44264	6	0	Féminin	0	Oui	Mère	Féminin	[21-31]	2	Enseignante	10	Oui	1	1	0	1	1	1	1	1	1	1	1	1	1	2	2	1	1
2021-03-15	44270	HD	2	Urbaine	Publique	2020-12-30	44195	75	2	Masculin	0	Oui	Mère	Féminin	[21-31]	2	Couturière	20	Oui	1	0	1	0	0	0	0	0	0	0	0	0	0	0	0	0	0
2021-03-15	44270	HD	2	Urbaine	Publique	2021-01-25	44221	49	2	Masculin	0	Oui	Mère	Féminin	>31	2	Coiffeuse	60	Oui	1	0	1	0	0	0	0	0	0	0	0	0	0	0	0	0	0
2021-03-15	44270	HD	2	Urbaine	Publique	2021-02-01	44228	42	1	Masculin	0	Oui	Mère	Féminin	[21-31]	2	Commerçante	10	Oui	0	1	1	1	1	1	1	1	1	1	1	1	0	1	1	0	0
2021-03-15	44270	HD	2	Urbaine	Publique	2021-03-01	44256	14	0	Masculin	1	Oui	Mère	Féminin	[21-31]	2	élève	90	Oui	1	1	1	1	1	1	1	1	1	1	1	1	0	1	1	0	1
2021-03-15	44270	HD	2	Urbaine	Publique	2021-03-10	44265	5	0	Masculin	1	Oui	Mère	Féminin	[21-31]	3	Sécrétaire	15	Oui	1	1	1	1	1	1	1	1	1	1	1	1	0	1	1	0	1
2021-03-17	44272	CSI	1	Rurale	Publique	2020-12-29	44194	78	3	Féminin	1	Oui	Mère	Féminin	<21	2	élève	60	Oui	0	1	1	1	1	1	1	1	1	1	1	0	0	0	0	0	0
2021-03-17	44272	CSI	1	Rurale	Publique	2020-12-09	44174	98	3	Féminin	0	Oui	Mère	Féminin	>31	1	Ménagère	90	Oui	0	1	1	1	1	1	1	0	0	0	0	0	0	0	0	0	0
2021-03-17	44272	CSI	1	Rurale	Publique	2020-06-05	43987	285	9	Masculin	1	Oui	Mère	Féminin	[21-31]	0	Coiffeuse	60	Oui	1	1	0	0	0	0	0	0	0	0	0	0	0	0	0	0	0
2021-03-18	44273	CSI	1	Rurale	Publique	2020-11-10	44145	128	4	Féminin	0	Oui	Mère	Féminin	>31	2	Ménagère	30	Oui	1	1	1	1	1	1	1	1	1	1	1	1	0	1	1	0	1
2021-03-18	44273	CSI	1	Rurale	Publique	2020-06-30	44012	261	9	Féminin	2	Oui	Mère	Féminin	[21-31]	2	Coiffeuse	60	Oui	0	0	1	0	0	0	0	0	0	0	0	0	0	0	0	0	0
2021-03-18	44273	CSI	1	Rurale	Publique	2020-05-21	43972	301	10	Féminin	1	Oui	Mère	Féminin	[21-31]	2	Coiffeuse	60	Oui	1	1	1	1	1	1	1	1	1	1	1	0	0	0	0	0	0
2021-03-18	44273	CSI	1	Rurale	Publique	2020-09-11	44085	188	6	Masculin	1	Oui	Mère	Féminin	<21	2	Ménagère	10	Oui	0	0	1	0	0	0	0	0	0	0	0	0	0	0	0	0	0
2021-03-18	44273	CSI	1	Rurale	Publique	2020-05-10	43961	312	10	Masculin	1	Oui	Mère	Féminin	[21-31]	2	Ménagère	10	Oui	1	1	1	1	1	1	0	0	0	0	0	0	0	0	0	0	0
2021-03-18	44273	CSI	1	Rurale	Publique	2020-04-23	43944	329	11	Féminin	2	Oui	Mère	Féminin	[21-31]	2	Ménagère	30	Oui	1	1	1	1	1	1	1	1	1	1	1	0	0	0	0	0	0
2021-03-18	44273	CSI	1	Rurale	Publique	2020-05-24	43975	298	10	Féminin	0	Oui	Mère	Féminin	>31	2	Coiffeuse	30	Oui	1	1	1	1	1	1	1	0	0	0	0	0	0	0	0	0	0
2021-03-18	44273	CSI	1	Rurale	Publique	2020-05-24	43975	298	10	Féminin	0	Oui	Mère	Féminin	[21-31]	2	Commerçante	60	Oui	1	1	1	1	1	1	1	1	1	1	1	1	0	1	1	0	1
2021-03-18	44273	CSI	1	Rurale	Publique	2020-04-27	43948	325	11	Masculin	1	Oui	Mère	Féminin	<21	2	Ménagère	20	Oui	1	1	1	1	1	1	1	1	1	1	1	0	0	0	0	0	1
2021-03-18	44273	CSI	1	Rurale	Publique	2020-12-08	44173	100	3	Masculin	2	Oui	Mère	Féminin	[21-31]	2	Ménagère	20	Oui	1	1	0	1	1	1	1	1	1	1	1	1	0	1	1	0	1
2021-03-18	44273	CSI	1	Rurale	Publique	2020-04-13	43934	339	11	Féminin	0	Oui	Mère	Féminin	[21-31]	2	Ménagère	25	Oui	0	1	1	1	1	1	1	0	0	0	0	0	0	0	0	0	0
2021-03-18	44273	CSI	1	Rurale	Publique	2019-10-03	43741	532	17	Masculin	2	Oui	Mère	Féminin	[21-31]	2	Coiffeuse	10	Oui	1	1	1	1	1	1	1	0	0	0	0	0	0	0	0	0	1
2021-03-22	44277	HD	2	Urbaine	Publique	2020-11-19	44154	123	4	Masculin	2	Oui	Mère	Féminin	[21-31]	2	Ménagère	60	Oui	0	1	1	1	1	1	1	1	1	1	1	1	0	1	1	0	0
2021-03-22	44277	HD	2	Urbaine	Publique	2020-09-06	44080	197	6	Masculin	0	Oui	Mère	Féminin	>31	2	Couturière	15	Non	0	1	0	1	1	1	1	0	0	0	0	0	0	0	0	0	0
2021-03-22	44277	HD	2	Urbaine	Publique	2020-09-21	44095	182	6	Féminin	1	Oui	Mère	Féminin	[21-31]	3	Policière	30	Oui	0	1	1	1	1	1	1	1	1	1	1	0	0	0	0	0	0
2021-03-24	44279	CMA	1	Rurale	Publique	2020-07-02	44014	265	9	Masculin	1	Oui	Mère	Féminin	[21-31]	2	Ménagère	60	Oui	0	1	1	1	1	1	1	1	1	1	1	1	0	1	1	0	0
2021-03-24	44279	CMA	1	Rurale	Publique	2021-01-01	44197	82	3	Féminin	0	Oui	Mère	Féminin	>31	3	Autres	15	Oui	1	0	0	0	0	0	0	0	0	0	0	0	0	0	0	0	0
2021-03-24	44279	CMA	1	Rurale	Publique	2021-01-28	44224	55	2	Masculin	0	Oui	Mère	Féminin	[21-31]	2	Coiffeuse	30	Oui	0	1	1	0	0	0	0	0	0	0	0	0	0	0	0	0	0
2021-03-24	44279	CMA	1	Rurale	Publique	2020-05-21	43972	307	10	Masculin	0	Oui	Mère	Féminin	>31	2	Ménagère	45	Oui	1	1	0	0	0	0	0	0	0	0	0	0	0	0	0	0	0
2021-03-24	44279	CMA	1	Rurale	Publique	2021-03-01	44256	23	1	Masculin	0	Oui	Mère	Féminin	[21-31]	2	Ménagère	10	Oui	0	0	1	0	0	0	0	0	0	0	0	0	0	0	0	0	0
2021-03-24	44279	CMA	1	Rurale	Publique	2020-10-23	44127	152	5	Masculin	0	Oui	Mère	Féminin	[21-31]	2	Agricultrice	60	Oui	1	1	1	1	1	1	1	0	0	0	0	0	0	0	0	0	0
2021-03-24	44279	CMA	1	Rurale	Publique	2020-11-09	44144	135	4	Masculin	2	Oui	Mère	Féminin	[21-31]	2	Ménagère	30	Oui	0	0	1	0	0	0	0	0	0	0	0	0	0	0	0	0	0
2021-03-24	44279	CMA	1	Rurale	Publique	2020-12-23	44188	91	3	Masculin	1	Oui	Mère	Féminin	[21-31]	2	Couturière	30	Oui	0	1	2	2	2	2	2	1	1	1	1	0	0	0	0	0	0
2021-03-24	44279	CMA	1	Rurale	Publique	2020-02-08	43869	410	13	Masculin	1	Oui	Tante	Féminin	<21	2	Ménagère	5	Oui	1	1	3	0	0	0	0	0	0	0	0	0	0	0	0	0	0
2021-03-24	44279	CMA	1	Rurale	Publique	2021-01-07	44203	76	2	Masculin	1	Oui	Mère	Féminin	[21-31]	2	élève	15	Oui	0	1	1	1	1	1	1	1	1	1	1	1	0	1	1	0	0
2021-03-24	44279	CMA	1	Rurale	Publique	2020-06-09	43991	288	9	Masculin	0	Oui	Mère	Féminin	[21-31]	2	Coiffeuse	30	Oui	1	1	0	0	0	0	0	0	0	0	0	0	0	0	0	0	1
2021-03-24	44279	CMA	1	Rurale	Publique	2020-06-07	43989	290	10	Masculin	0	Oui	Mère	Féminin	>31	2	Coiffeuse	10	Oui	1	1	0	1	1	1	1	2	2	1	1	1	1	1	1	1	1
2021-03-31	44286	Centre de santé	1a	Urbaine	Privée	2020-06-27	44009	277	9	Féminin	2	Oui	Mère	Féminin	[21-31]	2	Ménagère	30	Oui	1	1	1	1	1	1	1	0	0	0	0	0	0	0	0	0	0
2021-03-31	44286	Centre de santé	1a	Urbaine	Privée	2021-01-17	44213	73	2	Féminin	1	Oui	Mère	Féminin	[21-31]	2	élève	60	Oui	0	1	1	1	1	1	1	0	0	0	0	0	0	0	0	0	0
2021-03-31	44286	Centre de santé	1a	Urbaine	Privée	2020-12-20	44185	101	3	Masculin	2	Oui	Mère	Féminin	[21-31]	2	Couturière	5	Oui	1	1	1	0	0	0	0	0	0	0	0	0	0	0	0	0	0
2021-03-31	44286	Centre de santé	1a	Urbaine	Privée	2020-03-25	43915	371	12	Féminin	0	Oui	Tante	Féminin	[21-31]	3	Etudiante	60	Oui	1	1	1	1	1	1	1	1	1	1	1	1	0	1	1	0	1
2021-03-31	44286	Centre de santé	1a	Urbaine	Privée	2020-06-30	44012	274	9	Masculin	0	Oui	Mère	Féminin	[21-31]	3	Enseignante	15	Oui	1	2	2	2	2	2	2	2	2	2	2	2	0	2	2	0	0
2021-03-31	44286	Centre de santé	1a	Urbaine	Privée	2019-08-12	43689	597	20	Féminin	0	Oui	Mère	Féminin	[21-31]	2	élève	60	Oui	1	1	1	1	1	1	1	0	0	0	0	0	0	0	0	0	0
2021-03-31	44286	Centre de santé	1a	Urbaine	Privée	2020-09-11	44085	201	7	Féminin	0	Oui	Mère	Féminin	[21-31]	2	Sécrétaire médicale	20	Oui	0	1	1	1	1	1	1	1	1	1	1	0	0	0	0	0	0
2021-03-31	44286	Centre de santé	1a	Urbaine	Privée	2020-11-26	44161	125	4	Féminin	1	Oui	Mère	Féminin	[21-31]	3	Etudiante	10	Oui	1	1	1	1	1	1	1	1	1	1	1	1	0	1	1	0	1
2021-03-31	44286	Centre de santé	1a	Urbaine	Privée	2020-06-30	44012	274	9	Féminin	1	Oui	Mère	Féminin	[21-31]	3	Etudiante	32	Oui	1	1	1	1	1	1	1	1	1	1	1	0	0	0	0	0	0
2021-03-31	44286	Centre de santé	1a	Urbaine	Privée	2021-02-12	44239	47	2	Masculin	0	Oui	Mère	Féminin	>31	3	Enseignante	5	Oui	0	1	1	1	1	1	1	1	1	1	1	1	0	1	1	0	0
2021-03-31	44286	Centre de santé	1a	Urbaine	Privée	2020-09-26	44100	186	6	Masculin	1	Non	Mère	Féminin	[21-31]	3	Enseignante	45	Oui	0	1	1	1	1	1	1	1	1	1	1	0	0	0	0	0	0
2021-03-31	44286	Centre de santé	1a	Urbaine	Privée	2020-06-25	44007	279	9	Masculin	0	Non	Mère	Féminin	>31	3	Animatrice	15	Oui	1	0	1	0	0	0	0	0	0	0	0	0	0	0	0	0	0
2021-03-31	44286	Centre de santé	1a	Urbaine	Privée	2021-02-12	44239	47	2	Masculin	0	Oui	Mère	Féminin	[21-31]	2	Couturière	45	Oui	0	0	1	0	0	0	0	0	0	0	0	0	0	0	0	0	0
2021-03-31	44286	Centre de santé	1a	Urbaine	Privée	2020-06-26	44008	278	9	Masculin	0	Oui	Mère	Féminin	>31	3	Cadre de jeunesse	30	Oui	1	1	1	0	0	0	0	0	0	0	0	0	0	0	0	0	0
2021-03-31	44286	Centre de santé	1a	Urbaine	Privée	2021-02-11	44238	48	2	Féminin	2	Oui	Mère	Féminin	[21-31]	2	Ménagère	30	Oui	0	1	1	1	1	1	0	1	1	1	0	0	0	0	0	0	0
2021-03-31	44286	Centre de santé	1a	Urbaine	Privée	2020-03-25	43915	371	12	Féminin	2	Oui	Mère	Féminin	[21-31]	3	Décoratrice	30	Oui	1	1	1	1	1	1	1	0	0	0	0	0	0	0	0	0	0
2021-03-31	44286	Centre de santé	1a	Urbaine	Privée	2020-09-29	44103	183	6	Masculin	2	Oui	Mère	Féminin	[21-31]	3	Businessman	10	Oui	0	1	1	1	1	1	1	1	1	1	1	0	0	0	0	0	0
2021-03-31	44286	Centre de santé	1a	Urbaine	Privée	2020-03-26	43916	370	12	Féminin	2	Oui	Mère	Féminin	[21-31]	2	Ménagère	10	Oui	1	1	1	1	1	1	1	1	1	1	1	0	0	0	0	0	0
2021-03-31	44286	Centre de santé	1a	Urbaine	Privée	2020-12-17	44182	104	3	Masculin	2	Oui	Mère	Féminin	[21-31]	3	Infirmière	5	Oui	0	1	1	1	1	1	1	1	1	1	1	1	0	1	1	0	0
2021-03-31	44286	Centre de santé	1a	Urbaine	Privée	2020-12-18	44183	103	3	Masculin	0	Oui	Mère	Féminin	[21-31]	3	Personnel d'appui	5	Oui	0	1	1	1	1	1	1	1	1	1	1	1	0	1	1	0	0
2021-03-31	44286	Centre de santé	1a	Urbaine	Privée	2020-06-06	43988	298	10	Féminin	0	Oui	Mère	Féminin	>31	2	Enseignante	15	Oui	1	0	1	0	0	0	0	0	0	0	0	0	0	0	0	0	0
2021-03-31	44286	Centre de santé	1a	Urbaine	Privée	2020-05-25	43976	310	10	Féminin	0	Oui	Mère	Féminin	[21-31]	2	Couturière	15	Oui	1	0	1	0	0	0	0	0	0	0	0	0	0	0	0	0	0
2021-03-31	44286	Centre de santé	1a	Urbaine	Privée	2020-03-30	43920	366	12	Masculin	0	Oui	Mère	Féminin	>31	2	Coiffeuse	30	Oui	1	1	1	1	1	1	1	1	1	1	1	1	0	1	1	0	1
2021-03-31	44286	Centre de santé	1a	Urbaine	Privée	2021-01-17	44213	73	2	Masculin	2	Oui	Mère	Féminin	[21-31]	2	Couturière	5	Oui	0	1	1	1	1	1	1	0	0	0	0	0	0	0	0	0	0
2021-03-31	44286	Centre de santé	1a	Urbaine	Privée	2020-09-29	44103	183	6	Féminin	0	Oui	Mère	Féminin	>31	2	Couturière	15	Oui	0	1	1	1	1	1	1	1	1	1	1	1	0	1	1	0	0
2021-03-31	44286	Centre de santé	1a	Urbaine	Privée	2020-12-20	44185	101	3	Masculin	2	Oui	Mère	Féminin	[21-31]	2	Commerçante	30	Oui	0	1	1	1	1	1	1	0	0	0	0	0	0	0	0	0	0
2021-03-31	44286	Centre de santé	1a	Urbaine	Privée	2020-03-18	43908	378	12	Masculin	2	Oui	Mère	Féminin	[21-31]	2	Businessman	15	Oui	1	1	1	1	1	1	1	1	1	1	1	1	0	1	1	0	1
2021-03-31	44286	Centre de santé	1a	Urbaine	Privée	2021-01-16	44212	74	2	Masculin	2	Oui	Mère	Féminin	[21-31]	3	Enseignante	15	Oui	0	1	1	1	1	1	1	0	0	0	0	0	0	0	0	0	0
2021-03-31	44286	Centre de santé	1a	Urbaine	Privée	2021-01-17	44213	73	2	Féminin	0	Oui	Mère	Féminin	[21-31]	2	Policière	10	Oui	0	1	1	1	1	1	1	1	1	1	1	0	0	0	0	0	0
2021-03-31	44286	Centre de santé	1a	Urbaine	Privée	2020-06-14	43996	290	10	Féminin	1	Oui	Mère	Féminin	<21	2	élève	10	Oui	1	1	1	1	1	1	1	1	1	1	1	1	0	1	1	0	1
2021-03-31	44286	Centre de santé	1a	Urbaine	Privée	2021-02-10	44237	49	2	Féminin	0	Oui	Mère	Féminin	>31	2	Couturière	20	Oui	0	1	1	1	1	1	1	1	1	1	1	0	0	0	0	0	0
2021-03-31	44286	Centre de santé	1a	Urbaine	Privée	2020-12-19	44184	102	3	Masculin	1	Oui	Mère	Féminin	[21-31]	3	Enseignante	15	Oui	0	0	1	0	0	0	0	0	0	0	0	0	0	0	0	0	0
2021-03-31	44286	Centre de santé	1a	Urbaine	Privée	2020-11-26	44161	125	4	Féminin	1	Oui	Mère	Féminin	[21-31]	3	Etudiante	10	Oui	1	0	1	0	0	0	0	0	0	0	0	0	0	0	0	0	0
2021-03-31	44286	Centre de santé	1a	Urbaine	Privée	2020-02-19	43880	406	13	Féminin	0	Oui	Mère	Féminin	>31	2	Commerçante	90	Oui	1	1	1	1	1	1	1	0	0	0	0	0	0	0	0	0	0
2021-04-07	44293	Centre de santé	1a	Urbaine	Privée	2020-07-02	44014	279	9	Masculin	0	Oui	Mère	Féminin	[21-31]	2	Couturière	20	Oui	1	1	1	1	1	1	1	1	1	1	1	1	0	1	1	0	0
2021-04-07	44293	Centre de santé	1a	Urbaine	Privée	2020-04-27	43948	345	11	Masculin	1	Oui	Mère	Féminin	<21	2	élève	5	Oui	1	1	1	1	1	1	1	1	1	1	1	0	0	0	0	0	1
2021-04-07	44293	Centre de santé	1a	Urbaine	Privée	2021-01-25	44221	72	2	Féminin	1	Oui	Mère	Féminin	[21-31]	3	Etudiante	5	Oui	0	1	1	1	1	1	1	1	1	1	1	1	0	1	1	0	0
2021-04-07	44293	Centre de santé	1a	Urbaine	Privée	2020-12-25	44190	103	3	Féminin	0	Oui	Mère	Féminin	[21-31]	2	Coiffeuse	5	Oui	0	2	2	1	2	2	2	1	2	2	2	0	0	0	0	0	0
2021-04-07	44293	HD	2	Urbaine	Privée	2020-06-10	43992	301	10	Masculin	0	Oui	Mère	Féminin	[21-31]	2	Ménagère	45	Oui	1	1	1	1	1	1	1	1	0	0	1	0	0	0	0	0	0
2021-04-07	44293	Centre de santé	1a	Urbaine	Privée	2020-07-31	44043	250	8	Féminin	1	Oui	Mère	Féminin	[21-31]	2	élève	30	Oui	0	1	1	0	0	0	0	0	0	0	0	0	0	0	0	0	0
2021-04-07	44293	Centre de santé	1a	Urbaine	Privée	2021-02-23	44250	43	1	Féminin	0	Oui	Mère	Féminin	[21-31]	2	Ménagère	10	Oui	0	1	1	1	1	1	1	1	1	1	1	1	0	1	1	0	0
2021-04-07	44293	Centre de santé	1a	Urbaine	Privée	2020-12-25	44190	103	3	Féminin	2	Oui	Mère	Féminin	[21-31]	2	Ménagère	10	Oui	0	1	1	1	1	1	1	0	0	0	0	0	0	0	0	0	0
2021-04-07	44293	Centre de santé	1a	Urbaine	Privée	2020-03-31	43921	372	12	Féminin	2	Oui	Mère	Féminin	[21-31]	2	Autres	10	Oui	1	1	1	1	1	1	1	1	1	1	1	0	0	0	0	0	1
2021-04-07	44293	Centre de santé	1a	Urbaine	Privée	2020-10-02	44106	187	6	Féminin	0	Oui	Mère	Féminin	>31	2	Couturière	5	Oui	0	1	1	1	1	1	1	0	0	0	0	0	0	0	0	0	0
2021-04-07	44293	Centre de santé	1a	Urbaine	Privée	2020-12-25	44190	103	3	Masculin	0	Oui	Mère	Féminin	>31	2	Couturière	15	Oui	0	1	0	0	0	0	0	0	0	0	0	0	0	0	0	0	0
2021-04-07	44293	Centre de santé	1a	Urbaine	Privée	2020-12-25	44190	103	3	Féminin	2	Oui	Mère	Féminin	[21-31]	2	Couturière	60	Oui	0	1	1	1	1	1	1	1	1	1	1	1	0	1	1	0	0
2021-04-07	44293	Centre de santé	1a	Urbaine	Privée	2020-06-04	43986	307	10	Masculin	1	Oui	Mère	Féminin	[21-31]	2	élève	15	Oui	1	0	1	0	0	0	0	0	0	0	0	0	0	0	0	0	0
2021-04-07	44293	Centre de santé	1a	Urbaine	Privée	2020-04-04	43925	368	12	Masculin	1	Oui	Mère	Féminin	<21	2	élève	60	Oui	1	0	1	0	0	0	0	0	0	0	0	0	0	0	0	0	0
2021-04-07	44293	Centre de santé	1a	Urbaine	Privée	2020-05-15	43966	327	11	Féminin	0	Oui	Mère	Féminin	[21-31]	2	Couturière	30	Oui	1	0	1	0	0	0	0	0	0	0	0	0	0	0	0	0	0
2021-04-07	44293	Centre de santé	1a	Urbaine	Privée	2021-01-14	44210	83	3	Masculin	0	Oui	Mère	Féminin	[21-31]	2	Coiffeuse	60	Oui	0	1	1	1	1	1	1	1	1	1	1	1	0	1	1	0	0
2021-04-07	44293	Centre de santé	1a	Urbaine	Privée	2019-12-29	43828	465	15	Féminin	2	Oui	Mère	Féminin	[21-31]	3	Institutrice	10	Oui	1	1	1	0	0	0	0	0	0	0	0	0	0	0	0	0	0
2021-04-07	44293	Centre de santé	1a	Urbaine	Privée	2020-12-12	44177	116	4	Masculin	2	Oui	Mère	Féminin	[21-31]	2	élève	45	Oui	0	1	1	1	1	1	1	0	0	0	0	0	0	0	0	0	0
2021-04-07	44293	Centre de santé	1a	Urbaine	Privée	2021-03-21	44276	17	1	Masculin	1	Non	Mère	Féminin	[21-31]	3	Etudiante	15	Oui	0	1	1	1	1	1	1	1	1	1	1	1	0	1	1	0	0
2021-04-07	44293	Centre de santé	1a	Urbaine	Privée	2020-04-01	43922	371	12	Féminin	1	Non	Mère	Féminin	[21-31]	3	Etudiante	15	Oui	1	1	1	1	1	1	1	0	0	0	0	0	0	0	0	0	0
2021-04-07	44293	Centre de santé	1a	Urbaine	Privée	2020-10-07	44111	182	6	Féminin	2	Oui	Mère	Féminin	[21-31]	2	Coiffeuse	20	Oui	0	1	1	1	1	1	1	1	1	1	1	0	0	0	0	0	0
2021-04-14	44300	CSI	1	Rurale	Publique	2021-02-27	44254	46	2	Masculin	1	Oui	Mère	Féminin	<21	2	élève	60	Oui	1	1	1	0	0	0	0	0	0	0	0	0	0	0	0	0	1
2021-04-22	44308	Centre de santé	1a	Urbaine	Privée	2021-01-23	44219	89	3	Féminin	2	Oui	Mère	Féminin	[21-31]	2	Coiffeuse	15	Oui	0	1	1	1	1	1	1	1	1	1	1	1	0	1	1	0	0
2021-04-26	44312	Centre de santé	1a	Urbaine	Privée	2020-01-04	43834	478	16	Masculin	0	Oui	Mère	Féminin	>31	2	Agricultrice	20	Oui	1	1	1	1	1	1	1	0	0	0	0	0	0	0	0	0	0
2021-04-22	44308	Centre de santé	1a	Urbaine	Privée	2020-12-23	44188	120	4	Féminin	0	Oui	Mère	Féminin	>31	2	Coiffeuse	15	Oui	0	1	1	1	1	1	1	1	1	1	1	1	0	1	1	0	0
2021-04-22	44308	Centre de santé	1a	Urbaine	Privée	2021-01-09	44205	103	3	Masculin	0	Oui	Mère	Féminin	>31	2	Commerçante	15	Oui	0	1	1	1	1	1	1	1	1	1	1	1	0	1	1	0	0
2021-04-26	44312	Centre de santé	1a	Urbaine	Privée	2020-07-18	44030	282	9	Masculin	0	Oui	Mère	Féminin	>31	3	Enseignante	15	Oui	1	1	1	1	1	1	1	1	1	1	1	1	0	1	1	0	1
2021-04-26	44312	Centre de santé	1a	Urbaine	Privée	2021-02-13	44240	72	2	Féminin	2	Oui	Mère	Féminin	>31	1	Couturière	20	Oui	0	1	1	1	1	1	1	1	1	1	1	0	0	0	0	0	0
2021-04-22	44308	Centre de santé	1a	Urbaine	Privée	2021-01-27	44223	85	3	Masculin	2	Oui	Mère	Féminin	[21-31]	2	Ménagère	15	Oui	0	1	1	1	1	1	1	1	1	1	1	1	0	1	1	0	0
2021-04-22	44308	Centre de santé	1a	Urbaine	Privée	2020-12-21	44186	122	4	Féminin	2	Oui	Mère	Féminin	[21-31]	2	Ménagère	10	Oui	0	1	1	1	1	1	1	1	1	1	1	1	0	1	1	0	0
2021-04-08	44294	Centre de santé	1a	Urbaine	Privée	2021-02-19	44246	48	2	Masculin	0	Oui	Mère	Féminin	>31	3	Coiffeuse	15	Oui	0	1	1	1	1	1	1	1	1	1	1	1	0	1	1	0	0
2021-04-08	44294	Centre de santé	1a	Urbaine	Privée	2021-03-15	44270	24	1	Féminin	0	Non	Mère	Féminin	>31	2	Commerçante	35	Oui	0	1	1	1	1	1	1	0	0	0	0	0	0	0	0	0	0
2021-04-08	44294	Centre de santé	1a	Urbaine	Privée	2021-02-03	44230	64	2	Masculin	0	Non	Mère	Féminin	>31	2	Ménagère	10	Oui	1	1	1	1	1	1	1	1	1	1	1	0	0	0	0	0	1
2021-04-08	44294	Centre de santé	1a	Urbaine	Privée	2021-03-07	44262	32	1	Masculin	0	Non	Mère	Féminin	[21-31]	3	Enseignante	25	Oui	0	1	1	1	1	1	1	1	1	1	1	1	0	1	1	0	0
2021-04-08	44294	Centre de santé	1a	Urbaine	Privée	2021-02-08	44235	59	2	Masculin	0	Non	Mère	Féminin	[21-31]	3	Commerçante	20	Oui	1	1	1	1	1	1	1	1	1	1	1	1	0	1	1	0	1
2021-04-08	44294	Centre de santé	1a	Urbaine	Privée	2021-02-10	44237	57	2	Féminin	0	Non	Mère	Féminin	[21-31]	2	Ménagère	10	Oui	1	0	1	0	0	0	0	0	0	0	0	0	0	0	0	0	1
2021-04-08	44294	Centre de santé	1a	Urbaine	Privée	2021-02-09	44236	58	2	Féminin	2	Non	Mère	Féminin	[21-31]	2	Coiffeuse	20	Oui	1	0	1	0	0	0	0	0	0	0	0	0	0	0	0	0	1
2021-04-08	44294	Centre de santé	1a	Urbaine	Privée	2021-03-12	44267	27	1	Féminin	1	Non	Mère	Féminin	[21-31]	2	Coiffeuse	15	Oui	0	1	1	1	1	1	1	1	1	1	1	0	0	0	0	0	0
2021-04-08	44294	Centre de santé	1a	Urbaine	Privée	2021-02-14	44241	53	2	Féminin	2	Oui	Mère	Féminin	[21-31]	3	Ménagère	20	Oui	0	1	1	0	0	0	0	0	0	0	0	0	0	0	0	0	0
2021-04-08	44294	Centre de santé	1a	Urbaine	Privée	2021-02-12	44239	55	2	Féminin	1	Oui	Mère	Féminin	[21-31]	2	Ménagère	20	Oui	0	1	1	0	0	0	0	0	0	0	0	0	0	0	0	0	0
2021-04-08	44294	Centre de santé	1a	Urbaine	Privée	2021-02-13	44240	54	2	Féminin	0	Oui	Mère	Féminin	>31	1	Commerçante	30	Oui	0	1	1	1	1	1	1	1	1	1	1	0	0	0	0	0	0
2021-04-08	44294	Centre de santé	1a	Urbaine	Privée	2021-01-01	44197	97	3	Masculin	2	Oui	Mère	Féminin	[21-31]	2	Etudiant	25	Oui	0	1	1	1	1	1	1	1	1	1	1	1	0	1	1	0	0
2021-04-08	44294	Centre de santé	1a	Urbaine	Privée	2021-01-19	44215	79	3	Masculin	2	Oui	Mère	Féminin	[21-31]	2	Couturière	20	Oui	0	1	1	0	0	0	0	0	0	0	0	0	0	0	0	0	0
2021-04-08	44294	Centre de santé	1a	Urbaine	Privée	2021-01-03	44199	95	3	Masculin	2	Oui	Mère	Féminin	[21-31]	2	Couturière	15	Oui	0	1	1	1	1	1	1	1	1	1	1	1	0	1	1	0	0
2021-04-08	44294	Centre de santé	1a	Urbaine	Privée	2021-01-01	44197	97	3	Féminin	0	Oui	Mère	Féminin	[21-31]	3	Enseignante	20	Oui	0	0	1	0	0	0	0	0	0	0	0	0	0	0	0	0	0
2021-04-08	44294	Centre de santé	1a	Urbaine	Privée	2021-01-10	44206	88	3	Féminin	0	Oui	Mère	Féminin	>31	2	Commerçante	20	Oui	0	2	2	2	2	2	2	1	1	1	1	1	0	1	1	0	0
2021-03-22	44277	Centre de santé	1a	Urbaine	Privée	2021-03-21	44276	1	0	Masculin	2	Non	Mère	Féminin	[21-31]	2	Ménagère	20	Oui	1	1	1	1	1	1	1	1	1	1	1	1	0	1	1	0	1
2021-04-08	44294	Centre de santé	1a	Urbaine	Privée	2021-03-12	44267	27	1	Féminin	0	Non	Mère	Féminin	<21	2	Coiffeuse	10	Oui	0	1	1	1	1	1	1	1	1	1	1	1	0	1	1	0	0
2021-04-08	44294	Centre de santé	1a	Urbaine	Privée	2021-01-30	44226	68	2	Masculin	0	Non	Mère	Féminin	[21-31]	3	Etudiant	10	Non	1	1	1	1	1	1	1	1	1	1	1	1	0	1	1	0	1
2021-04-08	44294	Centre de santé	1a	Urbaine	Privée	2021-01-08	44204	90	3	Masculin	2	Oui	Mère	Féminin	[21-31]	2	Coiffeuse	15	Non	0	1	1	1	1	1	1	0	0	0	0	0	0	0	0	0	0
