# Supplementary material for: Timeliness and missed opportunities for vaccination among children aged 0 to 23 months in Dschang health district, West region, Cameroon: A cross-sectional survey
Source: PLOS Glob Public Health. 2023 Jun 14;3(6):e0001721. doi: 10.1371/journal.pgph.0001721 (PMC10266616; doi:10.1371/journal.pgph.0001721)
Supplement: S1 File — (R) [file pgph.0001721.s007.R]

#-----------------------------------------------
# R CODE RAN ON R version 4.2.1 
# TO PORTRAY RESULTS ON TIMELINESS
# INDICATORS
#-----------------------------------------------
#====================================================
# Set the computation of timeliness indicators
# early, ontime, late
#===================================================
#======

data=read.table("datapath\\dataDS.txt",sep="\t",h=T)
nrow(data)

# Filter data to obtain those with at least one vaccination date
tab3=filter_at(data,vars(h_BCG, h_VPO0 ,h_VPO1, h_ROTA1 ,
                         h_PCV1, h_PENTA1,h_VPO2, h_ROTA2, 
                         h_PCV2 ,h_PENTA2, h_VPO3 ,h_YF,
                         h_PCV3 ,h_PENTA3, h_RR1), # Vita A
               any_vars(.==0)
)
data=tab3
#== Load the function eoall to compute timeliness variables

source("functionpath/datatime.R")
#================
source("functionpath/eolall.R")
source("functionpath/timely_indicators.R")

# the following three vectors are ranged in the same order as dosesname in the vaccination calendar
# bcg,opv0,mcv1,yf,rota1,rota2,penta1, penta2,penta3,ipv, opv1,opv2,opv3,pcv1,pcv2,pcv3
# provide the minimum age, max age a,d the recommended age
# add the min and max for Vitamin A
month=30.5
minim=c(0,0,270,270,42,70,42,70,98,98,42,70,98,42,70,98)
maxim=c(0+7,0+7,270+30.5,270+30.5,42+30.5,70+30.5,42+30.5,70+30.5,98+30.5,98+30.5,
        42+30.5,70+30.5,98+30.5,42+30.5,70+30.5,98+30.5)

matagedose=select(data,age_at_bcg, age_at_opv0, age_at_mcv1,age_at_yf, age_at_rota1, age_at_rota2,
                  age_at_penta1, age_at_penta2, age_at_penta3, age_at_ipv, age_at_opv1, age_at_opv2, age_at_opv3,
                  age_at_pcv1, age_at_pcv2, age_at_pcv3)

# these are dummy variables for each vaccine dose
resul=eolall(matagetype=matagedose,x=minim,y=maxim)

# import the whole timeliness variables for 12-35m
 
datatime=read.table("path\\1223mIndTimelyVar.txt",sep="\t",h=T)

# now compute the percentage of children in each category
nam=c("BCG",   "OPV0",  "MCV1",  "YF" , 
      "ROTA1" , "ROTA2",  "PENTA1", "PENTA2", "PENTA3","IPV", "OPV1" ,  "OPV2",  
      "OPV3" ,  "PCV1",   "PCV2" ,  "PCV3" )

nam2=c("a_BCG",   "a_OPV0",  "f_MCV1",  "f_YF" , 
       "b_ROTA1" , "c_ROTA2",  "b_PENTA1", "c_PENTA2", "d_PENTA3", "d_IPV", "b_OPV1" ,  "c_OPV2",  
       "d_OPV3" ,  "b_PCV1",   "c_PCV2" ,  "d_PCV3")

final_table=timely_indicators(datakm=datatime,d=16,namesdoses=nam)
final_table$Doses=nam2
final_table
# Make the Graph
df=select(final_table,Doses, Early_p, On_time_p, Delayed_p)
df <- df %>% gather(Timeliness_indicators, value, -Doses)

cutt=df$Timeliness_indicators
cutt[cutt=="Delayed_p"]="A"
cutt[cutt=="On_time_p"]="B"
cutt[cutt=="Early_p"]="C"
df$Timeliy=cutt
#----------------------------------
# Rotate the graph
#----------------------------------
ggp=ggplot(df, aes(fill=cutt, y=value, x=Doses, order = -as.numeric(cutt)))+
  geom_bar(position="stack", stat="identity")+
  xlab('Vaccine doses')  + 
  ylab('Timeliness (%)') +
  scale_fill_discrete(name="",labels=c("Delayed","Ontime","Early"))
#
p01=ggp+theme(axis.text.x=element_text(angle=45),legend.position="bottom",
              legend.direction="horizontal",legend.title=element_blank())
kd=p01+rotate()
